# Supplementary material for: Proso Millet (Panicum miliaceum L.) as Alternative Source of Starch and Phenolic Compounds: A Study on Twenty-Five Worldwide Accessions
Source: Molecules. 2023 Aug 30;28(17):6339. doi: 10.3390/molecules28176339 (PMC10489065; doi:10.3390/molecules28176339)
Supplement: Supplementary file 1 [file molecules-28-06339-s001.zip]

Archive with 1 entries (1 files):
- molecules-2519510-supplementary.pdf
